# Supplementary material for: PET/CT-aided biopsy of lung lesions enhances diagnostic efficacy, especially for lesions >3cm
Source: Front Oncol. 2024 Jan 30;14:1296553. doi: 10.3389/fonc.2024.1296553 (PMC10865498; doi:10.3389/fonc.2024.1296553)
Supplement: Supplementary file 1 [file Table_1.xlsx]

## Sheet: raw-data-revision
Name	Sex	Age	Operators	Lobe	Date	Specimens	Pneumothorax	Hemothorax	Pleuralreaction	Size	SUVmax	Homogeneous	BiopsyOutcome	PET	PETBeforeBiopsy	Finaldiagnosis	TP	TN	FN	FP	PETorCT	Complications	BiopsySuccess	SizeRange	SpecimensRange	lesionsNumber	LobeGroup
1	0	21	A	RML	2020-05-25	4				4.7	6.04	0	1	1	1	1	1				1	0	1	2	2	1	0
2	0	36	B	LLL	2022-07-14	3				6.7	34.52	1	1	1	1	1	1				1	0	1	2	2		1
3	1	41	A	RLL	2020-08-27	2				3.4	19.64	1	1	1	1	1	1				1	0	1	2	1		1
4	0	41	B	LLL	2021-01-29	3	1			4.7	20.76	1	1	1	1	1	1				1	1	1	2	2	1	1
5	0	43	B	RUL	2022-08-18	4	1			2.8	13.07	1	1	1	1	1	1				1	1	1	1	2		0
6	0	44	B	RUL	2022-06-28	4				7.9	15.93	0	1	1	1	1	1				1	0	1	2	2		0
7	1	47	B	RUL	2021-12-21	4				5.7	34.62	1	1	1	1	1	1				1	0	1	2	2		0
8	1	48	B	RUL	2021-04-25	3	1			3	9.04	1	1	1	1	1	1				1	1	1	1	2		0
9	1	48	B	RLL	2022-05-23	3	1			5.4	11.24	1	1	1	1	1	1				1	1	1	2	2	1	1
10	1	49	A	RUL	2020-06-10	3				4	25.27	1	1	1	1	1	1				1	0	1	2	2		0
11	0	49	A	LUL	2020-07-10	3				6.6	14.3	0	1	1	1	1	1				1	0	1	2	2		0
12	0	52	B	RUL	2021-08-26	4				2	25.8	1	1	1	1	1	1				1	0	1	1	2		0
13	1	52	B	RUL	2022-07-22	6	1			3.4	9.77	1	1	1	1	1	1				1	1	1	2	2		0
14	0	53	B	RLL	2021-03-04	2				2.2	8.45	1	1	1	1	1	1				1	0	1	1	1		1
15	0	53	B	RUL	2021-06-11	3				2.9	12.59	1	1	1	1	1	1				1	0	1	1	2		0
16	0	53	B	RUL	2021-12-27	4				5.7	9.32	0	1	1	1	1	1				1	0	1	2	2		0
17	1	53	B	LUL	2022-01-13	4				2.7	11.16	0	1	1	1	1	1				1	0	1	1	2		0
18	0	53	B	RUL	2022-06-02	3				3.2	14.51	1	1	1	1	1	1				1	0	1	2	2		0
19	0	53	B	LUL	2022-06-06	5				2.5	9.21	1	1	1	1	1	1				1	0	1	1	2		0
20	0	53	B	LLL	2022-08-03	4				4.6	13.59	1	1	1	1	1	1				1	0	1	2	2		1
21	1	54	B	RML	2021-11-29	4				3.7	29.97	1	1	1	1	1	1				1	0	1	2	2		0
22	1	55	A	LLL	2020-09-02	2				5.5	12.41	0	1	1	1	1	1				1	0	1	2	1	1	1
23	1	55	A	LLL	2020-09-21	2				1.5	6.48	1	1	1	1	1	1				1	0	1	1	1		1
24	1	55	B	RUL	2021-10-12	5				4.4	30.28	1	1	1	1	1	1				1	0	1	2	2		0
25	0	55	B	RUL	2022-05-11	4				4	13.14	1	1	1	1	1	1				1	0	1	2	2		0
26	0	56	B	RUL	2020-11-12	2				4.2	15.72	0	1	1	1	1	1				1	0	1	2	1		0
27	1	56	C	RUL	2021-10-30	3				5.5	17.3	0	1	1	1	1	1				1	0	1	2	2		0
28	0	56	B	LUL	2021-12-06	4				1.7	11.03	1	1	1	1	1	1				1	0	1	1	2	1	0
29	0	56	A	LUL	2022-05-18	4	1			6.7	12.62	1	1	1	1	1	1				1	1	1	2	2		0
30	0	56	B	LUL	2022-06-08	4				1.9	11.58	1	1	1	1	1	1				1	0	1	1	2		0
31	1	57	B	LLL	2020-11-11	2				9	22.01	1	1	1	1	1	1				1	0	1	2	1		1
32	1	57	B	RUL	2020-11-13	2				7.2	6.45	0	1	1	1	1	1				1	0	1	2	1	1	0
33	0	57	B	RUL	2021-04-29	3				3.1	43.17	1	1	1	1	1	1				1	0	1	2	2	1	0
34	1	57	C	RUL	2021-07-14	4				5.4	22.72	1	1	1	1	1	1				1	0	1	2	2		0
35	1	57	C	LUL	2021-10-29	3				3.1	12.48	1	1	1	1	1	1				1	0	1	2	2		0
36	1	57	B	LUL	2022-08-09	4	1			5.5	12.98	1	1	1	1	1	1				1	1	1	2	2		0
37	1	57	B	RLL	2022-08-23	5	1			5.8	15.25	0	1	1	1	1	1				1	1	1	2	2		1
38	1	58	B	LUL	2022-06-08	4	1			3.6	15.53	1	1	1	1	1	1				1	1	1	2	2		0
39	0	58	A	LLL	2020-09-08	2				3.3	9.26	1	1	1	1	1	1				1	0	1	2	1		1
40	0	58	A	RUL	2021-04-01	3				4.4	23.34	1	1	1	1	1	1				1	0	1	2	2	1	0
41	0	58	B	LUL	2021-11-27	3				1.3	3.51	1	1	1	1	1	1				1	0	1	1	2		0
42	1	58	B	RLL	2021-12-02	4				4.7	8.97	1	1	1	1	1	1				1	0	1	2	2		1
43	0	58	B	RLL	2022-06-08	4				1.6	3.9	1	1	1	1	1	1				1	0	1	1	2	1	1
44	1	59	B	RUL	2020-03-26	2	1			1.5	7.46	1	1	1	1	1	1				1	1	1	1	1		0
45	0	59	B	RUL	2021-09-24	4				3.1	12.51	1	1	1	1	1	1				1	0	1	2	2		0
46	1	59	B	RUL	2022-06-11	4				7.3	23.69	1	1	1	1	1	1				1	0	1	2	2		0
47	1	59	B	LUL	2022-07-04	3	1			3	18.27	1	1	1	1	1	1				1	1	1	1	2		0
48	0	59	B	RLL	2022-07-14	3				7.7	12.56	0	1	1	1	1	1				1	0	1	2	2	1	1
49	1	59	B	RLL	2022-07-25	4				8.5	20.73	1	1	1	1	1	1				1	0	1	2	2		1
50	1	59	B	RML	2022-08-15	4	1			4.5	12.88	0	1	1	1	1	1				1	1	1	2	2		0
51	0	60	A	RUL	2020-03-25	3				3.8	5.32	1	1	1	1	1	1				1	0	1	2	2		0
52	0	60	B	LUL	2022-03-08	4				2.3	18.29	1	1	1	1	1	1				1	0	1	1	2		0
53	1	60	B	RUL	2022-07-25	4				6.5	32	1	1	1	1	1	1				1	0	1	2	2		0
54	1	61	A	RLL	2020-06-19	3				2.3	14.74	1	1	1	1	1	1				1	0	1	1	2		1
55	0	61	A	RUL	2020-06-30	2				2.8	21.27	1	1	1	1	1	1				1	0	1	1	1		0
56	1	61	A	RLL	2020-07-09	3				3.8	18.39	1	1	1	1	1	1				1	0	1	2	2		1
57	1	61	B	RUL	2021-03-11	1	1			3.3	17.87	1	1	1	1	1	1				1	1	1	2	1		0
58	0	61	B	LUL	2021-04-15	1				1.4	17.03	1	1	1	1	1	1				1	0	1	1	1	1	0
59	0	61	B	LLL	2021-05-14	3				4.4	19.4	1	1	1	1	1	1				1	0	1	2	2		1
60	0	61	B	RUL	2021-05-14	2	1			2.7	17.41	0	1	1	1	1	1				1	1	1	1	1		0
61	0	61	C	RUL	2021-07-12	4				3.8	15.36	1	1	1	1	1	1				1	0	1	2	2		0
62	1	61	B	RLL	2021-09-26	4	1			5.6	19.03	1	1	1	1	1	1				1	1	1	2	2		1
63	1	61	B	RLL	2022-02-22	4	1			8.9	14.73	0	1	1	1	1	1				1	1	1	2	2	1	1
64	0	62	A	RLL	2020-05-25	4				3.7	19.86	1	1	1	1	1	1				1	0	1	2	2		1
65	1	62	B	RLL	2021-05-08	3				3.9	15.09	1	1	1	1	1	1				1	0	1	2	2	1	1
66	1	62	B	LUL	2021-05-25	3				3.1	11.61	1	1	1	1	1	1				1	0	1	2	2		0
67	1	62	B	RLL	2021-07-19	5				4.1	12.65	1	1	1	1	1	1				1	0	1	2	2		1
68	1	62	A	RLL	2021-08-20	2	1			2.4	6.01	1	1	1	1	1	1				1	1	1	1	1		1
69	0	62	B	RLL	2021-10-21	2				1	6.08	1	1	1	1	1	1				1	0	1	1	1		1
70	1	62	B	LUL	2021-12-16	5				2.8	11.34	1	1	1	1	1	1				1	0	1	1	2	1	0
71	0	62	B	RUL	2022-03-08	2	1			2.2	4.3	1	1	1	1	1	1				1	1	1	1	1		0
72	1	62	B	LUL	2022-03-09	4				2.7	12.29	1	1	1	1	1	1				1	0	1	1	2	1	0
73	0	62	B	RLL	2022-06-27	2	1			4	12.69	1	1	1	1	1	1				1	1	1	2	1	1	1
74	0	62	B	RUL	2022-07-11	3	1			3.1	12.7	1	1	1	1	1	1				1	1	1	2	2	1	0
75	0	62	B	LLL	2022-08-10	5				6.2	17.64	1	1	1	1	1	1				1	0	1	2	2		1
76	1	63	B	LUL	2022-07-02	4				8.3	11.27	0	1	1	1	1	1				1	0	1	2	2		0
77	1	63	B	RLL	2020-01-21	4				6.3	17.92	0	1	1	1	1	1				1	0	1	2	2		1
78	1	63	B	LUL	2021-01-15	3				9.2	32.01	0	1	1	1	1	1				1	0	1	2	2		0
79	1	63	B	LUL	2021-12-23	5				7.7	29.2	0	1	1	1	1	1				1	0	1	2	2		0
80	0	63	A	RLL	2022-07-26	3	1	1		4	10.9	1	1	1	1	1	1				1	1	1	2	2	1	1
81	0	64	B	LLL	2021-01-07	3				3.9	10.71	1	1	1	1	1	1				1	0	1	2	2	1	1
82	0	64	B	LUL	2021-06-28	3				3.5	19.31	1	1	1	1	1	1				1	0	1	2	2		0
83	0	64	A	LLL	2021-09-27	5				6.7	16.26	0	1	1	1	1	1				1	0	1	2	2		1
84	1	65	B	LUL	2021-10-14	4				4.3	11.53	1	1	1	1	1	1				1	0	1	2	2		0
85	0	65	B	RLL	2021-06-16	3				4.2	21.79	1	1	1	1	1	1				1	0	1	2	2		1
86	0	65	B	RLL	2021-07-30	4				5.2	9.48	1	1	1	1	1	1				1	0	1	2	2	1	1
87	0	65	B	LLL	2021-12-09	4				3.4	7.65	1	1	1	1	1	1				1	0	1	2	2		1
88	1	65	B	LUL	2021-12-22	4				9.7	32.87	1	1	1	1	1	1				1	0	1	2	2	1	0
89	1	65	B	LUL	2022-02-25	2				1.9	22.01	1	1	1	1	1	1				1	0	1	1	1	1	0
90	0	65	B	LLL	2022-02-28	4				2.2	7.09	1	1	1	1	1	1				1	0	1	1	2		1
91	1	66	C	RLL	2021-07-19	4				5.3	12.97	0	1	1	1	1	1				1	0	1	2	2		1
92	1	66	A	RML	2021-10-21	3				2.5	9.8	1	1	1	1	1	1				1	0	1	1	2		0
93	1	66	B	RUL	2022-08-04	4				4.8	23.13	1	1	1	1	1	1				1	0	1	2	2		0
94	1	67	B	LLL	2020-10-29	2				2.8	28.27	1	1	1	1	1	1				1	0	1	1	1	1	1
95	0	67	B	RLL	2020-12-30	1				2.4	17.29	1	1	1	1	1	1				1	0	1	1	1	1	1
96	1	67	B	LLL	2021-03-17	2				3.6	11.99	1	1	1	1	1	1				1	0	1	2	1		1
97	1	67	A	LLL	2021-03-29	2				7	18.92	0	1	1	1	1	1				1	0	1	2	1		1
98	1	67	B	LUL	2021-10-27	3				4.3	14.55	1	1	1	1	1	1				1	0	1	2	2	1	0
99	1	67	B	RUL	2021-10-27	3				4.3	14.55	1	1	1	1	1	1				1	0	1	2	2	1	0
100	1	67	A	RUL	2022-02-14	4				6.3	18.4	0	1	1	1	1	1				1	0	1	2	2		0
101	0	67	B	RLL	2022-06-10	4				4.1	9.36	1	1	1	1	1	1				1	0	1	2	2	1	1
102	1	68	B	RLL	2022-05-16	3				9.5	9.49	0	1	1	1	1	1				1	0	1	2	2		1
103	0	68	B	RUL	2020-12-25	2	1			1.6	9	1	1	1	1	1	1				1	1	1	1	1		0
104	1	68	B	LUL	2021-08-20	5				4.7	16.05	1	1	1	1	1	1				1	0	1	2	2		0
105	1	68	B	LUL	2021-09-09	5				4.3	24.93	1	1	1	1	1	1				1	0	1	2	2		0
106	0	68	B	LUL	2021-11-03	6	1			3.1	18.24	1	1	1	1	1	1				1	1	1	2	2	1	0
107	0	68	B	LUL	2022-01-24	4				2.6	3.66	1	1	1	1	1	1				1	0	1	1	2	1	0
108	1	69	B	RLL	2020-03-09	4				5.2	7.4	1	1	1	1	1	1				1	0	1	2	2	1	1
109	1	69	B	RLL	2020-03-16	3	1			2.5	5.66	1	1	1	1	1	1				1	1	1	1	2		1
110	1	69	B	RUL	2021-03-31	2				5.9	31.32	0	1	1	1	1	1				1	0	1	2	1		0
111	1	69	B	LUL	2021-07-14	4	1			5	16.26	0	1	1	1	1	1				1	1	1	2	2		0
112	0	69	B	RLL	2022-02-08	4				6.3	33.47	0	1	1	1	1	1				1	0	1	2	2	1	1
113	1	69	B	LUL	2022-03-04	4	1			1.9	18.53	1	1	1	1	1	1				1	1	1	1	2	1	0
114	1	69	B	RUL	2022-07-02	4				3.4	11.61	1	1	1	1	1	1				1	0	1	2	2		0
115	0	69	B	RUL	2022-07-20	3			1	4.8	15.9	1	1	1	1	1	1				1	0	1	2	2		0
116	1	70	B	LUL	2020-04-22	3				3.9	3.19	1	1	1	1	1	1				1	0	1	2	2	1	0
117	1	70	B	LUL	2021-04-26	2				7.9	14.1	0	1	1	1	1	1				1	0	1	2	1		0
118	0	70	B	LLL	2021-04-30	3				7.6	12.96	0	1	1	1	1	1				1	0	1	2	2	1	1
119	0	70	B	LUL	2021-06-18	2				2.5	4.1	1	1	1	1	1	1				1	0	1	1	1		0
120	1	70	B	LUL	2021-11-06	4				2.3	1.3	1	1	1	1	1	1				1	0	1	1	2	1	0
121	0	70	B	RUL	2021-11-30	6	1			5.5	6.07	0	1	1	1	1	1				1	1	1	2	2		0
122	0	70	B	RML	2022-06-20	3				2.9	9.91	1	1	1	1	1	1				1	0	1	1	2		0
123	0	70	B	LUL	2022-07-14	2				2.9	6.17	1	1	1	1	1	1				1	0	1	1	1	1	0
124	1	71	B	RUL	2020-11-10	2				6.3	12.09	0	1	1	1	1	1				1	0	1	2	1		0
125	1	71	B	RUL	2020-12-18	4				9.5	25.29	0	1	1	1	1	1				1	0	1	2	2		0
126	1	71	B	RUL	2021-06-22	1				1.1	4.79	1	1	1	1	1	1				1	0	1	1	1	1	0
127	1	71	C	LLL	2021-06-30	4				4.1	24.36	1	1	1	1	1	1				1	0	1	2	2	1	1
128	1	71	B	RLL	2021-09-11	3	1			9.3	20.9	1	1	1	1	1	1				1	1	1	2	2		1
129	0	71	B	RUL	2021-10-13	4				5.1	10.8	0	1	1	1	1	1				1	0	1	2	2		0
130	0	71	B	RUL	2022-01-12	2				1.9	2.93	1	1	1	1	1	1				1	0	1	1	1		0
131	0	71	B	RUL	2022-08-09	4				3.8	5.7	1	1	1	1	1	1				1	0	1	2	2		0
132	0	72	B	LUL	2021-03-01	2				2.4	8.08	1	1	1	1	1	1				1	0	1	1	1		0
133	0	72	B	LUL	2021-04-08	2	1			2.1	10.21	1	1	1	1	1	1				1	1	1	1	1		0
134	1	72	B	RUL	2021-11-04	3				3	12.35	1	1	1	1	1	1				1	0	1	1	2		0
135	0	72	B	RLL	2022-02-10	4	1			2.7	7.99	1	1	1	1	1	1				1	1	1	1	2		1
136	0	72	B	LUL	2022-02-16	4	1			4.6	8.69	1	1	1	1	1	1				1	1	1	2	2	1	0
137	1	72	B	RUL	2022-06-29	4				6.4	31.21	0	1	1	1	1	1				1	0	1	2	2	1	0
138	1	73	B	RUL	2020-12-28	2	1			4.6	12.53	1	1	1	1	1	1				1	1	1	2	1		0
139	1	73	B	RLL	2020-12-30	3				8.7	9.77	0	1	1	1	1	1				1	0	1	2	2	1	1
140	1	73	B	LLL	2021-03-02	2				3.8	10.37	1	1	1	1	1	1				1	0	1	2	1		1
141	1	73	B	RUL	2021-04-20	2				3.1	50.45	1	1	1	1	1	1				1	0	1	2	1		0
142	0	73	B	RLL	2021-08-27	4				4.6	10.45	0	1	1	1	1	1				1	0	1	2	2		1
143	0	73	B	RML	2021-10-25	2	1			1.8	3.79	1	1	1	1	1	1				1	1	1	1	1	1	0
144	1	73	B	RUL	2021-11-05	4	1			5.1	12.47	0	1	1	1	1	1				1	1	1	2	2	1	0
145	1	73	B	RML	2021-12-07	4	1			3.8	15	1	1	1	1	1	1				1	1	1	2	2		0
146	1	73	B	RLL	2022-02-16	3				4.1	12.96	1	1	1	1	1	1				1	0	1	2	2		1
147	0	73	B	RUL	2022-02-23	4				3.2	15.53	1	1	1	1	1	1				1	0	1	2	2	1	0
148	0	74	B	LLL	2021-04-26	3				3.6	29.81	1	1	1	1	1	1				1	0	1	2	2		1
149	0	74	B	LLL	2021-10-26	4				7.4	26.4	0	1	1	1	1	1				1	0	1	2	2		1
150	0	74	B	RUL	2021-11-05	3				4	4.38	1	1	1	1	1	1				1	0	1	2	2		0
151	1	74	B	RLL	2022-01-20	4				6.3	9.13	0	1	1	1	1	1				1	0	1	2	2		1
152	1	74	B	LLL	2022-06-02	4				5.2	17.69	0	1	1	1	1	1				1	0	1	2	2		1
153	0	75	B	RUL	2021-12-31	5				4.8	8.01	1	1	1	1	1	1				1	0	1	2	2	1	0
154	1	75	A	LUL	2020-06-17	3				3	16.36	1	1	1	1	1	1				1	0	1	1	2		0
155	1	75	B	LLL	2021-01-15	3				5.8	14.08	1	1	1	1	1	1				1	0	1	2	2	1	1
156	1	75	B	LLL	2021-06-22	2	1			4.1	13.23	1	1	1	1	1	1				1	1	1	2	1		1
157	0	75	C	RUL	2021-07-26	4				6.5	28.21	1	1	1	1	1	1				1	0	1	2	2		0
158	0	75	B	LUL	2022-02-22	5				5.7	32.47	0	1	1	1	1	1				1	0	1	2	2		0
159	1	75	B	RLL	2022-03-02	4				6.6	13.06	1	1	1	1	1	1				1	0	1	2	2		1
160	0	75	B	LUL	2022-03-02	4				3.7	23.52	1	1	1	1	1	1				1	0	1	2	2		0
161	1	75	A	RUL	2022-08-10	6				7	20.12	0	1	1	1	1	1				1	0	1	2	2		0
162	0	76	B	LLL	2021-03-31	3				9	14.29	0	1	1	1	1	1				1	0	1	2	2		1
163	0	76	B	LUL	2021-08-10	3				2	6.1	1	1	1	1	1	1				1	0	1	1	2		0
164	1	77	B	RUL	2021-04-15	2				3.3	41	1	1	1	1	1	1				1	0	1	2	1		0
165	1	77	A	LLL	2022-02-11	5				6.2	16.72	0	1	1	1	1	1				1	0	1	2	2		1
166	1	78	A	RLL	2020-09-02	1				4.7	43.36	1	1	1	1	1	1				1	0	1	2	1		1
167	0	78	B	RUL	2021-05-12	2				2.5	10.62	1	1	1	1	1	1				1	0	1	1	1	1	0
168	1	78	B	LLL	2021-09-22	3				7.6	31.79	1	1	1	1	1	1				1	0	1	2	2		1
169	1	79	B	LLL	2021-11-09	3				5.3	14.05	1	1	1	1	1	1				1	0	1	2	2		1
170	1	80	B	RUL	2021-10-29	5				6.4	43.66	0	1	1	1	1	1				1	0	1	2	2	1	0
171	0	80	B	RLL	2022-08-26	6				6.5	14.07	0	1	1	1	1	1				1	0	1	2	2	1	1
172	0	82	B	RUL	2021-11-01	4				5.1	31.62	1	1	1	1	1	1				1	0	1	2	2		0
173	0	83	B	LLL	2022-06-01	4	1			3.4	14.07	1	1	1	1	1	1				1	1	1	2	2	1	1
174	1	84	B	RUL	2021-12-29	4				4.2	13.51	1	1	1	1	1	1				1	0	1	2	2	1	0
175	0	85	A	RML	2022-02-16	4				8.4	56.27	1	1	1	1	1	1				1	0	1	2	2	1	0
176	0	86	A	RUL	2021-04-07	3				5.6	16.78	1	1	1	1	1	1				1	0	1	2	2		0
177	0	86	A	RUL	2021-07-22	3				8.6	28.83	0	1	1	1	1	1				1	0	1	2	2	1	0
178	0	86	C	RUL	2021-10-18	4				7.2	19.49	1	1	1	1	1	1				1	0	1	2	2		0
179	0	87	B	RLL	2021-11-22	4	1			6.4	15.37	1	1	1	1	1	1				1	1	1	2	2		1
180	1	89	B	RLL	2021-06-28	3				2.7	10.36	1	1	1	1	1	1				1	0	1	1	2		1
181	1	55	A	RLL	2020-07-08	3				5.1	8.13	1	0	1	1	1			1		1	0	0	2	2		1
182	1	58	B	LLL	2022-02-14	4				2.8	8.12	1	0	1	1	1			1		1	0	0	1	2		1
183	1	63	B	LLL	2020-04-02	3				3	11.83	1	0	1	1	1			1		1	0	0	1	2		1
184	1	66	B	LLL	2021-05-10	3				9.3	11.47	0	0	1	1	1			1		1	0	0	2	2		1
185	0	68	A	RLL	2022-06-09	5				5.7	21.49	1	0	1	1	1			1		1	0	0	2	2		1
186	1	74	B	LLL	2022-07-22	4				6.5	33.31	1	0	1	1	1			1		1	0	0	2	2		1
187	0	74	A	LLL	2021-08-12	5				11.2	24.46	0	0	1	1	1			1		1	0	0	2	2		1
188	1	75	B	RLL	2021-06-15	3				8	15.55	1	0	1	1	1			1		1	0	0	2	2		1
189	0	47	B	LUL	2021-06-03	2		1		0.9	2.73	1	3	1	1	1					1	1	0	1	1	1	0
190	0	57	B	RUL	2020-12-10	1				1.2	7.14	1	3	1	1	1					1	0	0	1	1	1	0
191	0	61	A	LLL	2020-04-08	3		1		2.5	8.64	1	3	1	1	1					1	1	0	1	2	1	1
192	1	62	B	RUL	2021-12-13	4		1		1.4	3.37	1	3	1	1	0					1	0	0	1	2		0
193	0	64	B	RLL	2022-01-19	3				3.5	4.78	1	3	1	1	1					1	0	0	2	2	1	1
194	0	71	B	RLL	2021-10-18	2				1.1	1.38	1	3	1	1	1					1	0	0	1	1	1	1
195	0	72	B	RML	2020-07-08	1				2.2	5.81	1	3	1	1	1					1	0	0	1	1	1	0
196	0	82	A	RUL	2020-09-25	2				2.7	11.92	1	3	1	1	0					1	0	0	1	1		0
197	0	34	A	RUL	2020-04-22	2				2.1	8.42	1	0	1	1	0		1			1	0	1	1	1	1	0
198	0	40	B	LLL	2022-07-07	4				4.5	1.64	1	0	1	1	0		1			1	0	1	2	2	1	1
199	0	42	A	RLL	2021-03-17	2				3.1	0.75	1	0	1	1	0		1			1	0	1	2	1		1
200	1	42	B	RUL	2020-01-07	2		1		3.5	6.47	0	0	1	1	0		1			1	0	1	2	2	1	0
201	0	49	A	RUL	2020-05-13	3				4.5	10.2	0	0	1	1	0		1			1	0	1	2	2		0
202	1	50	B	LUL	2021-08-20	2	1			2	4.6	1	0	1	1	0		1			1	1	1	1	1	1	0
203	0	50	B	LUL	2022-08-09	5				5.2	16.31	1	0	1	1	0		1			1	0	1	2	2	1	0
204	1	52	A	LLL	2020-09-03	2				3.6	10.52	1	0	1	1	0		1			1	0	1	2	1		1
205	1	53	B	LUL	2021-02-26	2	1			5.4	9.59	0	0	1	1	0		1			1	1	1	2	1	1	0
206	0	55	A	RLL	2020-06-09	3				1.9	8.43	1	0	1	1	0		1			1	0	1	1	2		1
207	1	55	B	LUL	2022-08-04	4				3.4	13.18	1	0	1	1	0		1			1	0	1	2	2		0
208	1	56	B	LLL	2021-11-02	4	1			4.5	9.04	0	0	1	1	0		1			1	1	1	2	2	1	1
209	0	57	B	LUL	2021-07-21	5				4.6	11.32	1	0	1	1	0		1			1	0	1	2	2		0
210	1	57	A	RUL	2020-04-22	2				3.1	6.77	1	0	1	1	0		1			1	0	1	2	1		0
211	1	57	B	RLL	2021-06-04	3				1.9	1.72	1	0	1	1	0		1			1	0	1	1	2		1
212	1	58	B	RML	2022-07-22	5				6.5	10.32	0	0	1	1	0		1			1	0	1	2	2		0
213	0	59	B	RUL	2021-11-08	3	1			1	1.22	1	0	1	1	0		1			1	1	1	1	2	1	0
214	1	61	B	RML	2020-01-10	3				7.5	13.55	1	0	1	1	0		1			1	0	1	2	2		0
215	1	62	B	RLL	2022-08-08	4				4.5	3.66	0	0	1	1	0		1			1	0	1	2	2	1	1
216	0	63	B	RUL	2020-06-24	4				1.7	10.91	1	0	1	1	0		1			1	0	1	1	2		0
217	0	63	B	RLL	2022-01-04	3				7.6	15.38	0	0	1	1	0		1			1	0	1	2	2		1
218	1	64	B	LUL	2021-12-21	5				5.7	11.32	0	0	1	1	0		1			1	0	1	2	2		0
219	0	64	A	LLL	2022-06-09	4				9.3	14.6	0	0	1	1	0		1			1	0	1	2	2		1
220	1	65	B	RUL	2021-05-24	4				3.6	7.4	1	0	1	1	0		1			1	0	1	2	2	1	0
221	1	66	A	LUL	2020-04-01	4	1			5.5	28.1	0	0	1	1	0		1			1	1	1	2	2	1	0
222	1	66	A	LUL	2020-06-28	4				5.8	10.16	0	0	1	1	0		1			1	0	1	2	2		0
223	0	66	B	RUL	2021-03-17	2				2.6	12.17	1	0	1	1	0		1			1	0	1	1	1		0
224	0	67	A	LUL	2021-03-17	3	1			5.2	6.09	0	0	1	1	0		1			1	1	1	2	2	1	0
225	0	68	B	RLL	2022-01-24	4				3	8.05	1	0	1	1	0		1			1	0	1	1	2	1	1
226	0	72	A	RLL	2022-02-17	4				7	12.06	1	0	1	1	0		1			1	0	1	2	2	1	1
227	0	77	B	LUL	2021-05-10	3	1			7.6	11.56	0	0	1	1	0		1			1	1	1	2	2		0
228	1	25	A	RLL	2020-04-24	4				6.3	#NULL!		1	0		1	1				0	0	1	2	2	1	1
229	0	32	B	RUL	2020-01-18	4	1			6.1	#NULL!		1	0		1	1				0	1	1	2	2		0
230	1	40	B	LLL	2021-08-06	4				2.1	24.97	1	1	1	0	1	1				0	0	1	1	2		1
231	0	47	B	LUL	2021-11-23	4				1.1	#NULL!		1	0		1	1				0	0	1	1	2	1	0
232	0	50	B	RLL	2020-01-10	1				1.4	#NULL!		1	0		1	1				0	0	1	1	1		1
233	0	50	B	LUL	2021-06-28	3				2.1	#NULL!		1	0		1	1				0	0	1	1	2	1	0
234	0	50	A	LLL	2022-06-07	4				4.9	#NULL!		1	0		1	1				0	0	1	2	2		1
235	1	50	B	LLL	2022-06-17	3				2.8	#NULL!		1	0		1	1				0	0	1	1	2	1	1
236	0	51	B	RUL	2021-08-27	4				6	#NULL!		1	0		1	1				0	0	1	2	2		0
237	1	51	B	LLL	2021-11-22	4				3	#NULL!		1	0		1	1				0	0	1	1	2		1
238	0	51	B	RLL	2021-12-17	3				4.1	#NULL!		1	0		1	1				0	0	1	2	2		1
239	0	52	B	LLL	2021-05-31	3				3.6	8.61	1	1	1	0	1	1				0	0	1	2	2		1
240	0	52	B	RLL	2022-01-26	5				3	#NULL!		1	0		1	1				0	0	1	1	2	1	1
241	0	52	A	LUL	2022-08-09	3				6	#NULL!		1	0		1	1				0	0	1	2	2	1	0
242	1	52	B	LLL	2022-08-15	4				1.8	2.64	1	1	1	0	1	1				0	0	1	1	2		1
243	1	53	A	LUL	2020-06-03	4				12.7	#NULL!		1	0		1	1				0	0	1	2	2		0
244	0	53	B	LUL	2021-01-05	1				3.7	#NULL!		1	0		1	1				0	0	1	2	1		0
245	1	53	A	RUL	2021-08-25	2				2.2	#NULL!		1	0		1	1				0	0	1	1	1		0
246	0	53	B	RLL	2021-11-23	4				4.1	#NULL!		1	1	0	1	1				0	0	1	2	2	1	1
247	1	54	B	LUL	2021-01-11	2				3.8	#NULL!		1	0		1	1				0	0	1	2	1	1	0
248	0	54	B	RUL	2022-07-19	1	1	1		2.4	#NULL!		1	0		1	1				0	1	1	1	1		0
249	1	55	B	RUL	2021-08-21	5				9.8	30.9	1	1	1	0	1	1				0	0	1	2	2		0
250	0	55	B	LUL	2022-07-22	5				3.5	#NULL!		1	0		1	1				0	0	1	2	2		0
251	1	55	B	RLL	2022-02-23	4				2.5	#NULL!		1	0		1	1				0	0	1	1	2		1
252	1	56	B	RUL	2021-08-16	4				3	#NULL!		1	0		1	1				0	0	1	1	2		0
253	1	56	B	RLL	2022-01-10	4				9.3	#NULL!		1	0		1	1				0	0	1	2	2	1	1
254	0	56	B	RLL	2022-07-05	3				1.1	#NULL!		1	0		1	1				0	0	1	1	2		1
255	1	57	B	RLL	2020-07-17	2				10.2	11.04	0	1	1	0	1	1				0	0	1	2	1	1	1
256	1	57	B	LUL	2021-05-06	2	1			1.4	#NULL!		1	0		1	1				0	1	1	1	1		0
257	1	57	B	LUL	2021-09-03	3				2	#NULL!		1	0		1	1				0	0	1	1	2		0
258	1	57	B	RUL	2022-06-07	4	1			4.5	14.86	1	1	1	0	1	1				0	1	1	2	2		0
259	0	58	B	RLL	2021-06-09	3				4.7	#NULL!		1	0		1	1				0	0	1	2	2		1
260	1	58	B	LUL	2022-08-09	6	1			3.8	#NULL!		1	0		1	1				0	1	1	2	2		0
261	0	58	B	LUL	2021-01-05	2				5.6	13.42	0	1	1	0	1	1				0	0	1	2	1		0
262	0	58	A	LLL	2022-01-04	5				6.5	#NULL!		1	0		1	1				0	0	1	2	2		1
263	1	59	A	RLL	2020-09-15	1				6.5	#NULL!		1	0		1	1				0	0	1	2	1		1
264	1	59	B	LLL	2020-12-25	1	1			2.8	#NULL!		1	0		1	1				0	1	1	1	1		1
265	1	59	B	RUL	2021-08-26	4				3.1	#NULL!		1	0		1	1				0	0	1	2	2		0
266	1	59	B	RUL	2021-10-14	4	1			3.6	11.5	1	1	1	0	1	1				0	1	1	2	2		0
267	1	59	B	RML	2022-05-25	4				5	#NULL!		1	0		1	1				0	0	1	2	2		0
268	0	60	B	RML	2021-04-07	2				4.2	#NULL!		1	0		1	1				0	0	1	2	1	1	0
269	0	60	B	LLL	2021-05-24	4				1.3	#NULL!		1	0		1	1				0	0	1	1	2	1	1
270	1	60	B	LUL	2021-08-27	4				1.7	5.55	1	1	1	0	1	1				0	0	1	1	2	1	0
271	1	60	B	LUL	2021-11-15	5	1			3.7	12.73	0	1	1	0	1	1				0	1	1	2	2	1	0
272	0	60	B	RLL	2022-08-19	5	1			4.6	#NULL!		1	0		1	1				0	1	1	2	2		1
273	0	61	B	RLL	2021-03-20	3				2.8	#NULL!		1	0		1	1				0	0	1	1	2	1	1
274	0	61	B	LUL	2021-05-31	4				3.5	#NULL!		1	0		1	1				0	0	1	2	2		0
275	0	61	B	LLL	2021-07-06	3				6.5	#NULL!		1	0		1	1				0	0	1	2	2		1
276	0	61	B	LLL	2021-11-05	4				8	#NULL!		1	0		1	1				0	0	1	2	2	1	1
277	1	61	C	LLL	2021-05-06	3				7.4	10.36	0	1	1	0	1	1				0	0	1	2	2		1
278	1	62	B	LUL	2022-02-16	5				4.1	#NULL!		1	0		1	1				0	0	1	2	2	1	0
279	0	62	B	RLL	2021-03-29	2				5.3	#NULL!		1	0		1	1				0	0	1	2	1		1
280	0	62	B	LLL	2021-12-08	5				2.6	#NULL!		1	0		1	1				0	0	1	1	2		1
281	1	62	B	RUL	2022-06-21	3				6.9	#NULL!		1	0		1	1				0	0	1	2	2		0
282	1	63	B	LUL	2021-08-04	2				2.1	#NULL!		1	0		1	1				0	0	1	1	1		0
283	1	63	C	LLL	2021-08-26	2	1			3.4	5.55	1	1	1	0	1	1				0	1	1	2	1		1
284	0	63	B	LUL	2021-10-15	4	1			4.3	#NULL!		1	0		1	1				0	1	1	2	2		0
285	1	63	B	RUL	2021-11-02	4	1			4.2	#NULL!		1	0		1	1				0	1	1	2	2		0
286	1	63	B	LLL	2021-11-12	4	1			2.3	#NULL!		1	0		1	1				0	1	1	1	2		1
287	1	63	B	LLL	2021-11-17	4				5.8	#NULL!		1	0		1	1				0	0	1	2	2	1	1
288	0	63	B	RUL	2022-01-25	4	1			2.7	#NULL!		1	0		1	1				0	1	1	1	2		0
289	0	63	B	LUL	2022-02-16	3	1			1.7	#NULL!		1	0		1	1				0	1	1	1	2		0
290	1	64	B	RML	2021-02-03	2	1			5.4	#NULL!		1	0		1	1				0	1	1	2	1	1	0
291	1	64	B	RLL	2021-12-16	5				4.4	#NULL!		1	0		1	1				0	0	1	2	2		1
292	1	64	B	LLL	2022-01-05	4				4.8	#NULL!		1	0		1	1				0	0	1	2	2		1
293	1	64	B	LLL	2022-01-13	4				6.3	#NULL!		1	0		1	1				0	0	1	2	2	1	1
294	1	65	B	RUL	2021-08-24	4				7.1	#NULL!		1	0		1	1				0	0	1	2	2		0
295	0	65	B	RUL	2021-11-22	5	1			2.2	#NULL!		1	0		1	1				0	1	1	1	2		0
296	0	65	B	RUL	2022-01-14	3				5.9	#NULL!		1	0		1	1				0	0	1	2	2		0
297	1	65	B	LUL	2022-02-24	4				4.3	5.42	0	1	1	0	1	1				0	0	1	2	2		0
298	1	65	B	LLL	2022-05-09	4	1			3.9	#NULL!		1	0		1	1				0	1	1	2	2	1	1
299	1	65	B	RUL	2022-07-20	4				4.6	#NULL!		1	0		1	1				0	0	1	2	2		0
300	0	65	B	RUL	2021-01-13	1	1			4.8	#NULL!		1	0		1	1				0	1	1	2	1		0
301	0	66	A	RUL	2020-06-03	2				2.4	#NULL!		1	0		1	1				0	0	1	1	1	1	0
302	1	66	A	RUL	2021-02-26	2	1			4.4	#NULL!		1	0		1	1				0	1	1	2	1	1	0
303	0	66	B	RUL	2021-03-27	2	1			4.7	6.56	1	1	1	0	1	1				0	1	1	2	1		0
304	0	66	B	RUL	2021-12-01	5				2.8	2.62	1	1	1	0	1	1				0	0	1	1	2	1	0
305	1	66	B	LLL	2022-03-08	4	1			6.1	#NULL!		1	0		1	1				0	1	1	2	2		1
306	0	66	B	LUL	2022-05-26	4				3.6	#NULL!		1	0		1	1				0	0	1	2	2		0
307	1	66	B	RUL	2020-07-29	3				2.6	9.91	1	1	1	0	1	1				0	0	1	1	2		0
308	1	66	B	RUL	2021-11-29	4	1			3.1	11	1	1	1	0	1	1				0	1	1	2	2		0
309	0	66	B	LLL	2021-12-16	5	1			2.7	2.74	1	1	1	0	1	1				0	1	1	1	2	1	1
310	1	67	B	RLL	2021-12-01	4				1.9	#NULL!		1	0		1	1				0	0	1	1	2	1	1
311	1	67	B	LLL	2020-05-15	3				6.2	#NULL!		1	0		1	1				0	0	1	2	2		1
312	1	67	A	RUL	2020-05-28	2	1			3.8	#NULL!		1	0		1	1				0	1	1	2	1	1	0
313	0	67	A	LLL	2020-06-01	4				5.6	#NULL!		1	0		1	1				0	0	1	2	2		1
314	0	67	B	RLL	2020-09-29	1				4.7	#NULL!		1	0		1	1				0	0	1	2	1	1	1
315	1	67	B	LUL	2021-04-27	4	1			1.9	#NULL!		1	0		1	1				0	1	1	1	2		0
316	0	67	B	LUL	2021-06-28	3				5.3	16.38	0	1	1	0	1	1				0	0	1	2	2		0
317	1	67	B	LLL	2021-08-19	4				7	12.65	0	1	1	0	1	1				0	0	1	2	2	1	1
318	1	67	B	RUL	2022-01-26	3	1			3.3	#NULL!		1	0		1	1				0	1	1	2	2		0
319	0	67	B	LUL	2022-05-25	4				4.1	#NULL!		1	0		1	1				0	0	1	2	2		0
320	0	67	A	RUL	2020-06-29	4				2.4	15.29	1	1	1	0	1	1				0	0	1	1	2		0
321	1	68	B	LLL	2021-12-24	4	1			1.5	#NULL!		1	0		1	1				0	1	1	1	2		1
322	0	68	B	RUL	2021-01-19	2	1			4.1	#NULL!		1	0		1	1				0	1	1	2	1		0
323	1	68	B	LLL	2021-08-20	5				12.1	#NULL!		1	0		1	1				0	0	1	2	2		1
324	0	68	B	LUL	2021-10-14	4				7.4	#NULL!		1	0		1	1				0	0	1	2	2		0
325	1	68	C	RLL	2021-10-26	3				6.5	#NULL!		1	0		1	1				0	0	1	2	2	1	1
326	1	68	B	LLL	2021-12-28	5				2.7	11.78	1	1	1	0	1	1				0	0	1	1	2		1
327	0	68	B	RUL	2022-07-27	4	1			3.1	#NULL!		1	0		1	1				0	1	1	2	2	1	0
328	0	68	B	RML	2020-10-09	2				6.6	16.43	1	1	1	0	1	1				0	0	1	2	1		0
329	1	69	B	RLL	2021-07-06	3				4.1	#NULL!		1	0		1	1				0	0	1	2	2		1
330	0	69	B	LUL	2021-10-19	4				4.4	#NULL!		1	0		1	1				0	0	1	2	2	1	0
331	1	69	B	RLL	2021-10-29	5				2.8	#NULL!		1	0		1	1				0	0	1	1	2		1
332	0	69	B	RUL	2022-08-30	4	1			4.2	#NULL!		1	0		1	1				0	1	1	2	2		0
333	1	69	B	RUL	2020-10-29	3				7.2	15.54	0	1	1	0	1	1				0	0	1	2	2		0
334	1	69	B	LUL	2021-09-27	2				0.9	5.53	1	1	1	0	1	1				0	0	1	1	1	1	0
335	1	70	B	RUL	2020-07-30	2	1			3.1	#NULL!		1	0		1	1				0	1	1	2	1	1	0
336	0	70	B	LUL	2021-04-27	2				3	#NULL!		1	0		1	1				0	0	1	1	1	1	0
337	1	70	B	RUL	2021-08-17	3				2.5	#NULL!		1	0		1	1				0	0	1	1	2		0
338	0	70	B	RLL	2021-12-16	4				2.1	#NULL!		1	0		1	1				0	0	1	1	2		1
339	1	70	B	RUL	2022-08-01	5				11.2	#NULL!		1	0		1	1				0	0	1	2	2		0
340	1	71	A	LLL	2020-04-30	2				3.1	#NULL!		1	0		1	1				0	0	1	2	1		1
341	1	71	A	RUL	2020-04-30	4				11.7	#NULL!		1	0		1	1				0	0	1	2	2		0
342	1	71	B	LUL	2020-11-18	3	1			3.4	#NULL!		1	0		1	1				0	1	1	2	2		0
343	0	71	A	RUL	2021-02-02	6				4.1	#NULL!		1	0		1	1				0	0	1	2	2	1	0
344	1	71	B	RUL	2021-07-16	7				3.4	#NULL!		1	0		1	1				0	0	1	2	2		0
345	0	71	B	LUL	2021-07-22	3				4.5	#NULL!		1	0		1	1				0	0	1	2	2	1	0
346	1	71	B	LUL	2021-09-02	3				2.4	17.62	1	1	1	0	1	1				0	0	1	1	2	1	0
347	0	71	C	LLL	2021-09-27	4				3.2	#NULL!		1	0		1	1				0	0	1	2	2	1	1
348	1	71	B	RML	2022-03-02	6				6.6	#NULL!		1	0		1	1				0	0	1	2	2		0
349	0	71	B	RLL	2022-06-07	4				6.5	#NULL!		1	0		1	1				0	0	1	2	2		1
350	0	71	B	LUL	2022-06-28	2				10.2	#NULL!		1	0		1	1				0	0	1	2	1		0
351	0	71	B	LLL	2022-08-22	5	1			2.5	#NULL!		1	0		1	1				0	1	1	1	2		1
352	0	71	A	LUL	2021-10-14	3				4.7	6.84	0	1	1	0	1	1				0	0	1	2	2	1	0
353	0	72	C	RUL	2020-08-31	2	1			4.1	#NULL!		1	0		1	1				0	1	1	2	1	1	0
354	1	72	B	RLL	2021-09-14	5	1			2.8	#NULL!		1	0		1	1				0	1	1	1	2		1
355	1	72	B	RLL	2021-02-02	4				6.9	#NULL!		1	0		1	1				0	0	1	2	2	1	1
356	0	72	B	LLL	2021-12-10	3				1.5	#NULL!		1	0		1	1				0	0	1	1	2		1
357	1	72	B	RLL	2022-06-06	6	1			4.1	#NULL!		1	0		1	1				0	1	1	2	2		1
358	1	73	B	LLL	2021-05-07	2	1			4.7	#NULL!		1	0		1	1				0	1	1	2	1		1
359	0	73	B	RUL	2021-06-17	4	1			4.3	#NULL!		1	0		1	1				0	1	1	2	2		0
360	0	73	B	LUL	2021-11-02	3	1			3.3	#NULL!		1	0		1	1				0	1	1	2	2		0
361	1	73	B	LUL	2022-05-31	4				5.1	#NULL!		1	0		1	1				0	0	1	2	2		0
362	0	73	B	RUL	2022-07-21	4				2.9	#NULL!		1	0		1	1				0	0	1	1	2		0
363	1	74	B	LUL	2021-06-07	2				2.8	6.1	1	1	1	0	1	1				0	0	1	1	1		0
364	1	74	B	RLL	2021-10-08	3				2.9	#NULL!		1	0		1	1				0	0	1	1	2		1
365	1	74	A	RLL	2021-10-20	4	1			5.6	#NULL!		1	0		1	1				0	1	1	2	2		1
366	1	74	B	RUL	2022-02-22	5				11.4	#NULL!		1	0		1	1				0	0	1	2	2		0
367	1	75	B	LUL	2022-06-20	4				6.5	#NULL!		1	0		1	1				0	0	1	2	2		0
368	0	76	A	RUL	2020-05-28	4	1			2	#NULL!		1	0		1	1				0	1	1	1	2		0
369	1	76	A	LUL	2021-09-17	4	1			4.8	#NULL!		1	0		1	1				0	1	1	2	2		0
370	0	78	B	LUL	2021-03-12	2				2.2	7.16	1	1	1	0	1	1				0	0	1	1	1		0
371	0	78	B	LUL	2021-07-06	3	1			9.5	#NULL!		1	0		1	1				0	1	1	2	2		0
372	0	78	B	LUL	2021-12-24	5				3.7	7.35	1	1	1	0	1	1				0	0	1	2	2	1	0
373	1	78	B	LLL	2022-08-26	5	1			5.1	11.39	1	1	1	0	1	1				0	1	1	2	2		1
374	0	79	B	RUL	2022-08-17	6				6.9	#NULL!		1	0		1	1				0	0	1	2	2		0
375	0	80	B	RUL	2022-08-02	3				2.2	#NULL!		1	0		1	1				0	0	1	1	2		0
376	1	81	A	RML	2021-04-19	4				11	#NULL!		1	0		1	1				0	0	1	2	2		0
377	0	81	B	RUL	2022-01-04	4				1.6	#NULL!		1	0		1	1				0	0	1	1	2	1	0
378	0	81	B	RLL	2022-05-30	4				4	#NULL!		1	0		1	1				0	0	1	2	2		1
379	1	82	B	LLL	2021-04-22	3				6.4	#NULL!		1	0		1	1				0	0	1	2	2		1
380	0	82	B	RLL	2022-05-27	4				2.7	#NULL!		1	0		1	1				0	0	1	1	2	1	1
381	0	83	B	LUL	2021-10-18	4	1			6.2	#NULL!		1	0		1	1				0	1	1	2	2		0
382	0	47	B	LLL	2020-12-11	2				3.7	35.72	1	0	1	0	1			1		0	0	0	2	1		1
383	1	48	A	LLL	2022-05-25	6				7.8	#NULL!		0	0		1			1		0	0	0	2	2	1	1
384	1	54	B	LLL	2021-09-01	3	1			4	#NULL!		0	0		1			1		0	1	0	2	2		1
385	1	55	A	RUL	2020-05-18	2				1.3	#NULL!		0	0		1			1		0	0	0	1	1		0
386	1	57	B	RLL	2021-08-20	2				4	#NULL!		0	0		1			1		0	0	0	2	1	1	1
387	1	57	B	LLL	2022-08-04	3				5.5	12.98	1	0	1	0	1			1		0	0	0	2	2		1
388	1	59	B	LLL	2021-11-05	3				3.7	#NULL!		0	0		1			1		0	0	0	2	2		1
389	1	60	B	RLL	2022-06-10	3				8.3	#NULL!		0	0		1			1		0	0	0	2	2		1
390	0	61	A	RLL	2020-07-24	1		1		4.4	#NULL!		0	0		1			1		0	1	0	2	1		1
391	1	61	B	LLL	2022-08-04	4				3.6	#NULL!		0	0		1			1		0	0	0	2	2		1
392	0	64	B	RML	2021-06-15	4	1			5.5	#NULL!		0	0		1			1		0	1	0	2	2		0
393	1	66	B	RUL	2022-07-29	4				14.2	#NULL!		0	0		1			1		0	0	0	2	2		0
394	1	67	A	LLL	2020-08-04	2				6.3	17.08	1	0	1	0	1			1		0	0	0	2	1	1	1
395	1	68	B	RUL	2022-08-12	6	1			3.4	#NULL!		0	0		1			1		0	1	0	2	2	1	0
396	1	69	B	RLL	2022-06-14	4	1			6.8	11.9	0	0	1	0	1			1		0	1	0	2	2		1
397	1	69	B	LUL	2022-06-08	4				7.8	#NULL!		0	0		1			1		0	0	0	2	2		0
398	1	70	B	RLL	2022-03-07	3	1			3.2	7.1	1	0	1	0	1			1		0	1	0	2	2	1	1
399	1	25	B	RLL	2020-01-18	3				2.4	#NULL!		3	0		0					0	0	0	1	2	1	1
400	0	37	B	RLL	2021-11-02	4				2.7	#NULL!		3	0		0					0	0	0	1	2		1
401	1	49	B	LUL	2020-01-13	3				5.5	#NULL!		3	0		1					0	0	0	2	2		0
402	0	50	B	LUL	2021-08-01	2				1	#NULL!		3	0		0					0	0	0	1	1	1	0
403	1	51	A	LUL	2020-08-25	2	1			2.7	#NULL!		3	0		0					0	1	0	1	1		0
404	0	52	B	RUL	2021-01-07	2				2	5.26	1	3	1	0	0					0	0	0	1	1	1	0
405	1	55	B	LLL	2021-08-23	1				5.1	#NULL!		3	0		1					0	0	0	2	1		1
406	1	57	A	RML	2022-05-18	5				6.1	#NULL!		3	0		1					0	0	0	2	2		0
407	1	59	A	RLL	2021-11-16	4				7.5	#NULL!		3	0		1					0	0	0	2	2		1
408	1	60	B	LUL	2022-06-15	4				4.7	#NULL!		3	0		0					0	0	0	2	2		0
409	1	62	B	RLL	2022-07-11	2				7.4	#NULL!		3	0		0					0	0	0	2	1		1
410	1	64	B	RLL	2021-03-06	1	1			2.4	#NULL!		3	0		0					0	1	0	1	1		1
411	1	67	B	RLL	2020-09-29	1				4.5	#NULL!		3	0		0					0	0	0	2	1		1
412	1	67	B	LUL	2021-09-06	7				5.1	#NULL!		3	0	0	1					0	0	0	2	2		0
413	1	71	B	RUL	2022-05-25	5	1			2.9	4.63	0	3	1	0	1					0	1	0	1	2		0
414	1	71	B	RUL	2022-05-23	3	1			4.3	#NULL!		3	0		1					0	1	0	2	2		0
415	0	72	B	RUL	2020-04-09	3				1.1	#NULL!		3	0		1					0	0	0	1	2		0
416	1	73	B	LLL	2021-04-09	6				4.3	#NULL!		3	0		0					0	0	0	2	2	1	1
417	1	73	B	RLL	2021-11-30	3				1.5	#NULL!		3	0		0					0	0	0	1	2		1
418	0	76	B	LUL	2021-12-15	2	1			3.4	#NULL!		3	0		0					0	1	0	2	1	1	0
419	1	77	B	LUL	2021-11-05	4	1			2	#NULL!		3	0		1					0	1	0	1	2		0
420	1	83	B	RLL	2021-11-05	3	1			4.6	#NULL!		3	0		1					0	1	0	2	2		1
421	1	37	B	RUL	2021-01-18	1				2.1	#NULL!		0	0		0		1			0	0	1	1	1		0
422	1	45	A	RUL	2020-06-30	2				7.4	#NULL!		0	0		0		1			0	0	1	2	1		0
423	1	45	B	RUL	2021-07-27	3	1			3.9	#NULL!		0	0		0		1			0	1	1	2	2		0
424	0	45	B	LLL	2022-08-31	4				2.7	#NULL!		0	0		0		1			0	0	1	1	2		1
425	1	48	B	LUL	2022-03-01	4				3.3	#NULL!		0	0		0		1			0	0	1	2	2		0
426	1	49	B	RUL	2021-04-26	3				6	#NULL!		0	0		0		1			0	0	1	2	2		0
427	1	50	B	RLL	2021-10-20	5				4	#NULL!		0	0		0		1			0	0	1	2	2		1
428	0	50	B	RML	2022-01-15	4				1.6	1.15	1	0	1	0	0		1			0	0	1	1	2		0
429	1	51	B	RUL	2021-05-19	2	1			5.6	#NULL!		0	0		0		1			0	1	1	2	1	1	0
430	0	51	B	RUL	2021-06-07	2				3.3	1.8	1	0	1	0	0		1			0	0	1	2	1		0
431	1	54	B	LUL	2021-06-02	3				5.8	#NULL!		0	0		0		1			0	0	1	2	2		0
432	0	54	B	RUL	2022-01-13	4				3.9	#NULL!		0	0		0		1			0	0	1	2	2	1	0
433	0	57	C	LUL	2020-08-19	1				4.8	#NULL!		0	0		0		1			0	0	1	2	1		0
434	1	57	B	RLL	2022-05-30	4				6	15.91	0	0	1	0	0		1			0	0	1	2	2	1	1
435	1	58	B	LLL	2022-06-16	3				1.8	3.61	1	0	1	0	0		1			0	0	1	1	2	1	1
436	1	60	B	LUL	2021-08-16	4				3	#NULL!		0	0		0		1			0	0	1	1	2		0
437	1	61	B	RUL	2021-08-12	3				4.4	#NULL!		0	0		0		1			0	0	1	2	2		0
438	1	62	B	LUL	2020-07-17	2				6.2	#NULL!		0	0		0		1			0	0	1	2	1		0
439	1	62	A	LUL	2020-08-14	2				3.4	#NULL!		0	0		0		1			0	0	1	2	1		0
440	1	63	B	LUL	2020-05-28	4				3.1	#NULL!		0	0		0		1			0	0	1	2	2		0
441	0	65	B	RML	2022-05-25	4	1			5.1	#NULL!		0	0		0		1			0	1	1	2	2		0
442	1	65	B	LUL	2022-02-08	3				2.1	#NULL!		0	0		0		1			0	0	1	1	2		0
443	1	66	B	RLL	2022-02-24	4				3.6	#NULL!		0	0		0		1			0	0	1	2	2	1	1
444	1	66	B	RLL	2022-07-18	3				3.5	#NULL!		0	0		0		1			0	0	1	2	2		1
445	1	67	B	LUL	2022-07-26	4				1.7	#NULL!		0	0		0		1			0	0	1	1	2	1	0
446	0	67	B	LUL	2020-10-12	2				2.3	#NULL!		0	0		0		1			0	0	1	1	1	1	0
447	1	68	A	RUL	2020-09-07	2				4.1	#NULL!		0	0		0		1			0	0	1	2	1	1	0
448	0	68	A	RUL	2020-06-17	4				4.2	#NULL!		0	0		0		1			0	0	1	2	2		0
449	0	69	B	RUL	2021-08-30	4				8.2	18.01	0	0	1	0	0		1			0	0	1	2	2		0
450	0	70	B	LLL	2022-08-25	6				3	#NULL!		0	0		0		1			0	0	1	1	2	1	1
451	1	71	B	RLL	2021-03-24	2				3.2	#NULL!		0	0		0		1			0	0	1	2	1		1
452	0	71	B	RML	2022-06-01	4				6	#NULL!		0	0		0		1			0	0	1	2	2	1	0
453	0	73	B	RLL	2021-04-15	2				5.1	#NULL!		0	0		0		1			0	0	1	2	1		1
454	1	73	B	LLL	2022-01-14	4				4.6	#NULL!		0	0		0		1			0	0	1	2	2		1
455	0	74	B	LUL	2021-05-13	2				2.8	#NULL!		0	0		0		1			0	0	1	1	1		0
456	1	78	B	LUL	2021-08-23	3				2.2	#NULL!		0	0		0		1			0	0	1	1	2		0
457	1	79	B	RUL	2022-07-05	4				4.3	#NULL!		0	0		0		1			0	0	1	2	2	1	0
458	1	82	B	RLL	2021-11-25	2	1			0.6	#NULL!		0	0		0		1			0	1	1	1	1		1
